# Supplementary material for: Identifying Differential Expression Genes and Prognostic Signature Based on Subventricular Zone Involved Glioblastoma
Source: Front Genet. 2022 Jul 8;13:912227. doi: 10.3389/fgene.2022.912227 (PMC9305325; doi:10.3389/fgene.2022.912227)
Supplement: Supplementary file 2 [file Table1.XLSX]

## Sheet: diffentrtial genes expression b
DEGs
C14orf39
CYP4B1
C6
TBX5
AGR3
CCDC114
LOC105373381
TKTL1
ADCYAP1R1
PLEKHH1
KCNJ13
TRIL
SPATA12
PLEKHG3
C11orf65
TEX45
ZNF806
C2orf72
SLC23A1
LOC102723722
WDR86
LOC112267971
PIK3C2B
NCAM1
C16orf86
CCDC88C
PLXNB1
ZHX2
SERHL2
DUSP7
C20orf194
SLC25A29
TARBP1
PPP1R3E
RGL4
RAET1G
ERG28
CDC42BPB
ADD1
MTMR9
LSM11
GTPBP4
ENTPD4
PSMD13
FASTKD2
DNAJC24
LACTB
GTF2H1
C3orf20
C8orf33
BLOC1S6
EIF3J
RAB3GAP2
CAPZA2
GSG1
HYPK
OR4F16
TOMM40
CARS1
SNX25
NME1
ASPHD2
ZNF761
SCTR
MCMDC2
TRIM21
TGM1
UGCG
LY96
ACSL3
CMTM2
C19orf81
ELK3
C3orf22
MID1
XDH
SEC14L3
PARVB
LANCL3
RAB42
HLX
EPAS1
SPINK1
CRACR2A
FAM83E
OR10H1
LGALS4
FNDC3B
GLIPR1
GADD45A
TPTE2
SMAGP
SLC41A2
CORIN
BRDT
LIN7A
VDR
SNTG2
BCAT1
DSC1
TNFRSF19
GULP1
CD300H
AHRR
CLEC2B
TRPC5
IZUMO2
ANKRD1
METRNL
SLC7A8
LPL
TNN
HPX
STEAP1
NNMT
FOXH1
SHH
PCOLCE2
FAM209A
CXCL14
RAB40AL
HS3ST3B1
OSM
CA12
CCL26
KCNK5
AGTR1
LOC107986453
SLAMF9
PRRX2
ERP27
RHAG
SBSN
KLK7
HS3ST3A1
POSTN
OSR1
